# Supplementary material for: Stellettin B-Induced Oral Cancer Cell Death via Endoplasmic Reticulum Stress–Mitochondrial Apoptotic and Autophagic Signaling Pathway
Source: Int J Mol Sci. 2022 Aug 8;23(15):8813. doi: 10.3390/ijms23158813 (PMC9368952; doi:10.3390/ijms23158813)
Supplement: Supplementary file 1 [file ijms-23-08813-s001.zip]

Archive with 1 entries (1 files):
- ijms-1837403-supplementary.pdf
